# Supplementary material for: Evaluating the quality of ChatGPT-generated medical information on major ophthalmic conditions: A comparative assessment against the EQIP tool and guidelines
Source: PLoS One. 2025 Oct 16;20(10):e0334250. doi: 10.1371/journal.pone.0334250 (PMC12530511; doi:10.1371/journal.pone.0334250)
Supplement: S1 File — (XLS) [file pone.0334250.s001.xls]

## Sheet: EQIP Scores
Cataract
Items		Input Questions	Assessor A	Assessor B
1	Initial definition of which subjects will be covered	N/A	N/A	N/A
2	Coverage of the previously defined subjects (NA if the answer is “no” for item 1)	N/A	N/A	N/A
3	Description of the medical problem/ treatment/ procedure	Describe the medical problem of cataract	1	1
4	Definition of the purpose of the interventions	What is the purpose of medical interventions in cataract	1	1
5	Description of treatment alternatives (conservative management)	Can cataract be managed conservatively?	0	0
6	Description of the sequence of the interventions and surgical procedure	Please describe the sequence of interventions and surgical procedures in cataract	0	0
7	Description of the qualitative benefits for the patient	What are the qualitative benefits of treating cataract for the patient?	1	0
8	Description of the quantitative benefits to the patient	What are the quantitative benefits of treating cataract for the patient?	0	0
9	Description of the qualitative risks and complications	What are the qualitative risks and complications of cataract?	1	0
10	Description of the quantitative risks and complications	What are the quantitative risks of cataract?	0	0
11	Addressing quality-of-life issues	Can cataract affect quality of life?	1	1
12	Description of how complications are handled	How are cataract related complications managed?	1	1
13	Description of the precautions that the patient may take	What precautions can the patient take to prevent cataract？	1	1
14	Mention of alert signs that the patient may detect	What are the alert signs of cataract?	1	1
15	Addressing medical intervention costs and insurance issues	what are the costs of medical intervention associated with the treatment of cataract?	AI hallucinations(0*)	AI hallucinations(0*)
16	Specific contact details for hospital services (NA if not hospitals)	N/A	N/A	N/A
17	Specific details of other sources of reliable information/ support	can you name other sources for reliable information about cataract?	1	1
18	Coverage of all relevant issues for the topic (summary item for all content criteria)	can you summarise the main points regarding cataract	1	1
19	Date of issue or revision	can you date the above named information?	1	1
20	Logo of the issuing body	N/A	0	0
21	Names of the persons or entities that produced the document	Can you name the persons that contributed to the information you gave me?	0	0
22	Names of the persons or entities that financed the document	Can you name who provided financial support for the information you gave me regarding cataract?	0	0
23	Short bibliography of the evidence- based data used in the document	Can you provide me with a bibliography of the data you provided?	1	1
24	Statement about whether and how patients were involved/ consulted in the document's production	Were patients involved in the production of knowledge that you presented regarding cataract?	1	1
25	Use of everyday language and explanation of complex words or jargon	N/A	0	0
26	Use of generic names for all medications or products (NA if no medications described)	N/A	N/A	N/A
27	Use of short sentences (<15 words on average)	N/A	1	1
28	Personal address to the reader	N/A	0	0
29	Respectful tone	N/A	1	1
30	Clear information (no ambiguities or contradictions)	N/A	0	0
31	Balanced information on risks and benefits	N/A	1	1
32	Presentation of information in a logical order	N/A	0	0
33	Satisfactory design and layout (excluding figures or graphs; see next item)	N/A	1	1
34	Clear and relevant figures or graphs (NA if absent)	N/A	N/A	N/A
35	Inclusion of a named space for the reader's notes or questions	N/A	1	1
36	Inclusion of a printed consent form contrary to recommendations (NA if not from hospitals)	N/A	N/A	N/A
Refractive Errors
Items
1	Initial definition of which subjects will be covered	N/A	N/A	N/A
2	Coverage of the previously defined subjects (NA if the answer is “no” for item 1)	N/A	N/A	N/A
3	Description of the medical problem/ treatment/ procedure	Describe the medical problem of refractive errors	1	1
4	Definition of the purpose of the interventions	What is the purpose of medical interventions in refractive errors	1	1
5	Description of treatment alternatives (conservative management)	Can refractive errors be managed conservatively?	0	0
6	Description of the sequence of the interventions and surgical procedure	Please describe the sequence of interventions and surgical procedures in refractive errors	0	0
7	Description of the qualitative benefits for the patient	What are the qualitative benefits of treating refractive errors for the patient?	1	0
8	Description of the quantitative benefits to the patient	What are the quantitative benefits of treating refractive errors for the patient?	0	0
9	Description of the qualitative risks and complications	What are the qualitative risks and complications of refractive errors?	0	0
10	Description of the quantitative risks and complications	What are the quantitative risks of refractive errors?	0	0
11	Addressing quality-of-life issues	Can refractive errors affect quality of life?	1	1
12	Description of how complications are handled	How are refractive errors related complications managed?	1	1
13	Description of the precautions that the patient may take	What precautions can the patient take to prevent refractive errors？	1	1
14	Mention of alert signs that the patient may detect	What are the alert signs of refractive errors?	1	1
15	Addressing medical intervention costs and insurance issues	what are the costs of medical intervention associated with the treatment of refractive errors?	AI hallucinations(0*)	AI hallucinations(0*)
16	Specific contact details for hospital services (NA if not hospitals)	N/A	N/A	N/A
17	Specific details of other sources of reliable information/ support	can you name other sources for reliable information about refractive errors?	0	0
18	Coverage of all relevant issues for the topic (summary item for all content criteria)	can you summarise the main points regarding refractive errors	1	1
19	Date of issue or revision	can you date the above named information?	1	1
20	Logo of the issuing body	N/A	0	0
21	Names of the persons or entities that produced the document	Can you name the persons that contributed to the information you gave me?	0	0
22	Names of the persons or entities that financed the document	Can you name who provided financial support for the information you gave me regarding refractive errors?	0	0
23	Short bibliography of the evidence- based data used in the document	Can you provide me with a bibliography of the data you provided?	1	1
24	Statement about whether and how patients were involved/ consulted in the document's production	Were patients involved in the production of knowledge that you presented regarding refractive errors?	1	1
25	Use of everyday language and explanation of complex words or jargon	N/A	1	0
26	Use of generic names for all medications or products (NA if no medications described)	N/A	0	0
27	Use of short sentences (<15 words on average)	N/A	1	1
28	Personal address to the reader	N/A	0	0
29	Respectful tone	N/A	1	1
30	Clear information (no ambiguities or contradictions)	N/A	0	0
31	Balanced information on risks and benefits	N/A	1	1
32	Presentation of information in a logical order	N/A	0	0
33	Satisfactory design and layout (excluding figures or graphs; see next item)	N/A	1	1
34	Clear and relevant figures or graphs (NA if absent)	N/A	1	1
35	Inclusion of a named space for the reader's notes or questions	N/A	1	1
36	Inclusion of a printed consent form contrary to recommendations (NA if not from hospitals)	N/A	N/A	N/A
Glaucoma
Items
1	Initial definition of which subjects will be covered	N/A	N/A	N/A
2	Coverage of the previously defined subjects (NA if the answer is “no” for item 1)	N/A	N/A	N/A
3	Description of the medical problem/ treatment/ procedure	Describe the medical problem of glaucoma	1	1
4	Definition of the purpose of the interventions	What is the purpose of medical interventions in glaucoma	1	1
5	Description of treatment alternatives (conservative management)	Can glaucoma be managed conservatively?	1	1
6	Description of the sequence of the interventions and surgical procedure	Please describe the sequence of interventions and surgical procedures in glaucoma	0	0
7	Description of the qualitative benefits for the patient	What are the qualitative benefits of treating glaucoma for the patient?	0	0
8	Description of the quantitative benefits to the patient	What are the quantitative benefits of treating glaucoma for the patient?	0	0
9	Description of the qualitative risks and complications	What are the qualitative risks and complications of glaucoma?	1	1
10	Description of the quantitative risks and complications	What are the quantitative risks of glaucoma?	0	0
11	Addressing quality-of-life issues	Can glaucoma affect quality of life?	1	1
12	Description of how complications are handled	How are glaucoma related complications managed?	0	0
13	Description of the precautions that the patient may take	What precautions can the patient take to prevent glaucoma？	0	0
14	Mention of alert signs that the patient may detect	What are the alert signs of glaucoma?	1	1
15	Addressing medical intervention costs and insurance issues	what are the costs of medical intervention associated with the treatment of glaucoma?	AI hallucinations(0*)	AI hallucinations(0*)
16	Specific contact details for hospital services (NA if not hospitals)	N/A	N/A	N/A
17	Specific details of other sources of reliable information/ support	can you name other sources for reliable information about glaucoma?	1	1
18	Coverage of all relevant issues for the topic (summary item for all content criteria)	can you summarise the main points regarding glaucoma	1	1
19	Date of issue or revision	can you date the above named information?	1	1
20	Logo of the issuing body	N/A	0	0
21	Names of the persons or entities that produced the document	Can you name the persons that contributed to the information you gave me?	0	0
22	Names of the persons or entities that financed the document	Can you name who provided financial support for the information you gave me regarding glaucoma?	0	0
23	Short bibliography of the evidence- based data used in the document	Can you provide me with a bibliography of the data you provided?	1	1
24	Statement about whether and how patients were involved/ consulted in the document's production	Were patients involved in the production of knowledge that you presented regarding glaucoma?	1	1
25	Use of everyday language and explanation of complex words or jargon	N/A	1	0
26	Use of generic names for all medications or products (NA if no medications described)	N/A	1	1
27	Use of short sentences (<15 words on average)	N/A	1	1
28	Personal address to the reader	N/A	0	0
29	Respectful tone	N/A	1	1
30	Clear information (no ambiguities or contradictions)	N/A	0	0
31	Balanced information on risks and benefits	N/A	1	1
32	Presentation of information in a logical order	N/A	1	1
33	Satisfactory design and layout (excluding figures or graphs; see next item)	N/A	1	1
34	Clear and relevant figures or graphs (NA if absent)	N/A	N/A	N/A
35	Inclusion of a named space for the reader's notes or questions	N/A	1	1
36	Inclusion of a printed consent form contrary to recommendations (NA if not from hospitals)	N/A	N/A	N/A
Age-related macluar degeneration
Items
1	Initial definition of which subjects will be covered	N/A	N/A	N/A
2	Coverage of the previously defined subjects (NA if the answer is “no” for item 1)	N/A	N/A	N/A
3	Description of the medical problem/ treatment/ procedure	Describe the medical problem of age-related macluar degeneration	1	1
4	Definition of the purpose of the interventions	What is the purpose of medical interventions in age-related macluar degeneration	1	1
5	Description of treatment alternatives (conservative management)	Can age-related macluar degeneration be managed conservatively?	0	0
6	Description of the sequence of the interventions and surgical procedure	Please describe the sequence of interventions and surgical procedures in age-related macluar degeneration	0	0
7	Description of the qualitative benefits for the patient	What are the qualitative benefits of treating age-related macluar degeneration for the patient?	0	0
8	Description of the quantitative benefits to the patient	What are the quantitative benefits of treating age-related macluar degeneration for the patient?	0	0
9	Description of the qualitative risks and complications	What are the qualitative risks and complications of age-related macluar degeneration?	1	0
10	Description of the quantitative risks and complications	What are the quantitative risks of age-related macluar degeneration?	0	0
11	Addressing quality-of-life issues	Can age-related macluar degeneration affect quality of life?	1	1
12	Description of how complications are handled	How are age-related macluar degeneration related complications managed?	1	1
13	Description of the precautions that the patient may take	What precautions can the patient take to prevent age-related macluar degeneration？	1	1
14	Mention of alert signs that the patient may detect	What are the alert signs of age-related macluar degeneration?	1	1
15	Addressing medical intervention costs and insurance issues	what are the costs of medical intervention associated with the treatment of glaucoma?	AI hallucinations(0*)	AI hallucinations(0*)
16	Specific contact details for hospital services (NA if not hospitals)	N/A	N/A	N/A
17	Specific details of other sources of reliable information/ support	can you name other sources for reliable information about age-related macluar degeneration?	1	1
18	Coverage of all relevant issues for the topic (summary item for all content criteria)	can you summarise the main points regarding age-related macluar degeneration	1	1
19	Date of issue or revision	can you date the above named information?	1	1
20	Logo of the issuing body	N/A	0	0
21	Names of the persons or entities that produced the document	Can you name the persons that contributed to the information you gave me?	0	0
22	Names of the persons or entities that financed the document	Can you name who provided financial support for the information you gave me regarding age-related macluar degeneration?	0	0
23	Short bibliography of the evidence- based data used in the document	Can you provide me with a bibliography of the data you provided?	1	1
24	Statement about whether and how patients were involved/ consulted in the document's production	Were patients involved in the production of knowledge that you presented regarding age-related macluar degeneration?	1	1
25	Use of everyday language and explanation of complex words or jargon	N/A	0	0
26	Use of generic names for all medications or products (NA if no medications described)	N/A	0	0
27	Use of short sentences (<15 words on average)	N/A	1	1
28	Personal address to the reader	N/A	0	0
29	Respectful tone	N/A	1	1
30	Clear information (no ambiguities or contradictions)	N/A	0	0
31	Balanced information on risks and benefits	N/A	1	1
32	Presentation of information in a logical order	N/A	1	1
33	Satisfactory design and layout (excluding figures or graphs; see next item)	N/A	1	1
34	Clear and relevant figures or graphs (NA if absent)	N/A	N/A	N/A
35	Inclusion of a named space for the reader's notes or questions	N/A	1	1
36	Inclusion of a printed consent form contrary to recommendations (NA if not from hospitals)	N/A	N/A	N/A
Diabetic retinopathy
Items
1	Initial definition of which subjects will be covered	N/A	N/A	N/A
2	Coverage of the previously defined subjects (NA if the answer is “no” for item 1)	N/A	N/A	N/A
3	Description of the medical problem/ treatment/ procedure	Describe the medical problem of diabetic retinopathy	1	1
4	Definition of the purpose of the interventions	What is the purpose of medical interventions in diabetic retinopathy	1	1
5	Description of treatment alternatives (conservative management)	Can diabetic retinopathy be managed conservatively?	1	1
6	Description of the sequence of the interventions and surgical procedure	Please describe the sequence of interventions and surgical procedures in diabetic retinopathy	1	0
7	Description of the qualitative benefits for the patient	What are the qualitative benefits of treating diabetic retinopathy for the patient?	1	1
8	Description of the quantitative benefits to the patient	What are the quantitative benefits of treating diabetic retinopathy for the patient?	0	0
9	Description of the qualitative risks and complications	What are the qualitative risks and complications of diabetic retinopathy?	1	0
10	Description of the quantitative risks and complications	What are the quantitative risks of diabetic retinopathy?	0	0
11	Addressing quality-of-life issues	Can diabetic retinopathy affect quality of life?	1	1
12	Description of how complications are handled	How are diabetic retinopathy related complications managed?	0	0
13	Description of the precautions that the patient may take	What precautions can the patient take to prevent diabetic retinopathy？	0	0
14	Mention of alert signs that the patient may detect	What are the alert signs of diabetic retinopathy?	1	1
15	Addressing medical intervention costs and insurance issues	what are the costs of medical intervention associated with the treatment of diabetic retinopathy?	AI hallucinations(0*)	AI hallucinations(0*)
16	Specific contact details for hospital services (NA if not hospitals)	N/A	N/A	N/A
17	Specific details of other sources of reliable information/ support	can you name other sources for reliable information about diabetic retinopathy?	1	1
18	Coverage of all relevant issues for the topic (summary item for all content criteria)	can you summarise the main points regarding diabetic retinopathy	1	1
19	Date of issue or revision	can you date the above named information?	1	1
20	Logo of the issuing body	N/A	0	0
21	Names of the persons or entities that produced the document	Can you name the persons that contributed to the information you gave me?	0	0
22	Names of the persons or entities that financed the document	Can you name who provided financial support for the information you gave me regarding diabetic retinopathy?	0	0
23	Short bibliography of the evidence- based data used in the document	Can you provide me with a bibliography of the data you provided?	1	1
24	Statement about whether and how patients were involved/ consulted in the document's production	Were patients involved in the production of knowledge that you presented regarding diabetic retinopathy?	1	1
25	Use of everyday language and explanation of complex words or jargon	N/A	1	1
26	Use of generic names for all medications or products (NA if no medications described)	N/A	1	1
27	Use of short sentences (<15 words on average)	N/A	1	1
28	Personal address to the reader	N/A	0	0
29	Respectful tone	N/A	1	1
30	Clear information (no ambiguities or contradictions)	N/A	0	0
31	Balanced information on risks and benefits	N/A	1	1
32	Presentation of information in a logical order	N/A	0	0
33	Satisfactory design and layout (excluding figures or graphs; see next item)	N/A	1	1
34	Clear and relevant figures or graphs (NA if absent)	N/A	N/A	N/A
35	Inclusion of a named space for the reader's notes or questions	N/A	1	1
36	Inclusion of a printed consent form contrary to recommendations (NA if not from hospitals)	N/A	N/A	N/A

## Sheet: Guideline Scores
Cataract	Assessor A	Assessor B
1	1	1
2	1	1
3	1	1
4	1	0
5	1	1
Refractive Errors
1	1	1
2	0	0
3	1	1
4	1	1
5	1	1
Glaucoma
1	0	0
2	1	1
3	1	1
4	1	0
5	1	1
Age-related macluar degeneration
1	1	1
2	0	0
3	1	1
4	1	1
5	1	1
Diabetic retinopathy
1	1	1
2	1	1
3	1	0
4	0	0
5	1	1
